# Supplementary material for: Transcriptomic Landscape and Functional Characterization of Human Induced Pluripotent Stem Cell-Derived Limbal Epithelial Progenitor Cells
Source: Cells. 2022 Nov 24;11(23):3752. doi: 10.3390/cells11233752 (PMC9737332; doi:10.3390/cells11233752)
Supplement: Supplementary file 1 [file cells-11-03752-s001.zip]

Archive with 1 entries (1 files):
- cells-1985946-supplementary.pdf
